# Supplementary material for: Siamese foundation models for crystal structure prediction
Source: Nat Commun. 2026 May 6;17:6103. doi: 10.1038/s41467-026-72362-3 (PMC13358074; doi:10.1038/s41467-026-72362-3)
Supplement: Supplementary file 3 — Source Data [file 41467_2026_72362_MOESM3_ESM.zip]

Archive with 14 entries (13 files):
- Source Data/
- __MACOSX/._Source Data
- Source Data/.DS_Store
- __MACOSX/Source Data/._.DS_Store
- Source Data/Figure_4.xlsx
- __MACOSX/Source Data/._Figure_4.xlsx
- Source Data/Suppl_Figure_S1.xlsx
- __MACOSX/Source Data/._Suppl_Figure_S1.xlsx
- Source Data/Figure_2.xlsx
- __MACOSX/Source Data/._Figure_2.xlsx
- Source Data/Figure_3.xlsx
- __MACOSX/Source Data/._Figure_3.xlsx
- Source Data/Cr6Os2.cif
- __MACOSX/Source Data/._Cr6Os2.cif
