# Supplementary material for: Siamese foundation models for crystal structure prediction
Source: Nat Commun. 2026 May 6;17:6103. doi: 10.1038/s41467-026-72362-3 (PMC13358074; doi:10.1038/s41467-026-72362-3)
Supplement: Supplementary file 3 — Source Data [file 41467_2026_72362_MOESM3_ESM.zip › Source Data/Figure_4.xlsx]

## Sheet: Fig 4a
Bin Center	Count
0	441
10	214
20	22
30	18
40	17
50	3
60	3
70	11
80	4
90	7
100	3
110	3
120	2

## Sheet: Fig 4b
Bin Center	Values
0	906
25	36
50	18
75	13
100	17
125	6
150	5
175	5
200	1
225	4
250	3
275	1
300	1
325	0
350	0
375	0
400	0
425	0
450	0
475	1

## Sheet: Fig 4c
	origin			aug_generation
Fold 1	0.832	0.822	0.86	0.827	0.81	0.832
Fold 2	0.725	0.775	0.764	0.694	0.716	0.676
Fold 3	0.691	0.698	0.692	0.64	0.628	0.64
Fold 4	0.748	0.755	0.787	0.691	0.722	0.741
Fold 5	0.741	0.761	0.771	0.694	0.709	0.694
Aver.	0.747	0.762	0.774	0.709	0.717	0.716

## Sheet: Fig 4e
	Cr6Os2	Zr16Pd8O4	Zr16Rh8O4
RMSE	0.0017133	0.0182541	0.0238141
	0.00186387	0.0172405	0.0219611
	0.00151184	0.0187821	0.022006
	0.00178528	0.0187977	0.0221692
	0.00166779	0.0193653	0.0224855
	0.00179871	0.0190857	0.0212054
	0.00164644	0.0193299	0.0223732
	0.00165895	0.019657	N/A
	0.00188361	0.0188695	N/A
	0.00158506	N/A	N/A
	0.00159677	N/A	N/A
	0.00156068	N/A	N/A
	0.00197153	N/A	N/A
	0.00165086	N/A	N/A
	0.00169355	N/A	N/A
	0.0012294	N/A	N/A
	0.00208993	N/A	N/A
	0.00168104	N/A	N/A
	0.00149141	N/A	N/A
	0.00166593	N/A	N/A

## Sheet: Fig 4f
	DAO-G	DFT
Match Rate (%)	100	75
20-shot RMSE	0.0017133	0.0414122
	0.00186387	0.271696
	0.00151184	0.296123
	0.00178528	0.0418132
	0.00166779	0.0410796
	0.00179871	0.206279
	0.00164644	0.0414
	0.00165895	0.0412521
	0.00188361	0.337509
	0.00158506	0.0416054
	0.00159677	0.041028
	0.00156068	0.0416898
	0.00197153	0.34372
	0.00165086	0.041257
	0.00169355	0.137771
	0.0012294	N/A
	0.00208993	N/A
	0.00168104	N/A
	0.00149141	N/A
	0.00166593	N/A

## Sheet: Fig 4g
Time	DAO-G			Time	DFT
0	N/A			0	0.34917
0.0015	N/A			3.29833	0.317303
0.003	N/A			7.68833	0.296481
0.0045	N/A			12.9183	0.268971
0.006	N/A			17.4333	0.250696
0.0075	N/A			21.3683	0.229156
0.009	N/A			25.59	0.211322
0.0105	N/A			29.6783	0.19814
0.012	N/A			34.0383	0.18036
0.0135	N/A			38.5867	0.164562
0.015	N/A			42.8317	0.148179
0.0165	N/A			46.9333	0.135466
0.018	N/A			50.5667	0.126002
0.0195	N/A			54.495	0.116132
0.021	N/A			58.6083	0.113384
0.0225	N/A			62.0367	0.10273
0.024	N/A			66.0117	0.09509
0.0255	N/A			69.7917	0.089513
0.027	N/A			73.57	0.085166
0.0285	N/A			77.245	0.080466
0.03	N/A			80.48	0.076335
0.0315	N/A			83.9133	0.070898
0.033	N/A			87.1633	0.066047
0.0345	N/A			90.6367	0.061692
0.036	N/A			93.9983	0.054213
0.0375	N/A			97.4817	0.049728
0.039	N/A			101.143	0.044214
0.0405	N/A			104.538	0.041181
0.042	N/A			108.058	0.039765
0.0435	N/A			111.492	0.039469
0.045	N/A			114.58	0.039889
0.0465	N/A			117.772	0.040685
0.048	N/A			120.953	0.041176
0.0495	N/A			124.088	0.041302
0.051	N/A			126.97	0.041257
0.0525	N/A			130.012	0.041198
0.054	N/A			133.138	0.041089
0.0555	N/A			136.135	0.041028
0.057	N/A			138.745	0.041028
0.0585	N/A
0.06	N/A
0.0615	N/A
0.063	N/A
0.0645	N/A
0.066	N/A
0.0675	N/A
0.069	N/A
0.0705	N/A
0.072	N/A
0.0735	N/A
0.075	N/A
0.0765	N/A
0.078	N/A
0.0795	N/A
0.081	N/A
0.0825	N/A
0.084	N/A
0.0855	N/A
0.087	N/A
0.0885	N/A
0.09	N/A
0.0915	N/A
0.093	N/A
0.0945	N/A
0.096	N/A
0.0975	N/A
0.099	N/A
0.1005	N/A
0.102	N/A
0.1035	N/A
0.105	N/A
0.1065	N/A
0.108	N/A
0.1095	N/A
0.111	N/A
0.1125	N/A
0.114	N/A
0.1155	N/A
0.117	N/A
0.1185	N/A
0.12	N/A
0.1215	N/A
0.123	N/A
0.1245	N/A
0.126	N/A
0.1275	N/A
0.129	N/A
0.1305	N/A
0.132	N/A
0.1335	N/A
0.135	N/A
0.1365	N/A
0.138	N/A
0.1395	N/A
0.141	N/A
0.1425	N/A
0.144	N/A
0.1455	N/A
0.147	N/A
0.1485	N/A
0.15	N/A
0.1515	N/A
0.153	N/A
0.1545	N/A
0.156	N/A
0.1575	N/A
0.159	N/A
0.1605	N/A
0.162	N/A
0.1635	N/A
0.165	N/A
0.1665	N/A
0.168	N/A
0.1695	N/A
0.171	N/A
0.1725	N/A
0.174	N/A
0.1755	N/A
0.177	N/A
0.1785	N/A
0.18	N/A
0.1815	N/A
0.183	N/A
0.1845	N/A
0.186	N/A
0.1875	N/A
0.189	N/A
0.1905	N/A
0.192	N/A
0.1935	N/A
0.195	N/A
0.1965	N/A
0.198	N/A
0.1995	N/A
0.201	N/A
0.2025	N/A
0.204	N/A
0.2055	N/A
0.207	N/A
0.2085	N/A
0.21	N/A
0.2115	N/A
0.213	N/A
0.2145	N/A
0.216	N/A
0.2175	N/A
0.219	N/A
0.2205	N/A
0.222	N/A
0.2235	N/A
0.225	N/A
0.2265	N/A
0.228	N/A
0.2295	N/A
0.231	N/A
0.2325	N/A
0.234	N/A
0.2355	N/A
0.237	N/A
0.2385	N/A
0.24	N/A
0.2415	N/A
0.243	N/A
0.2445	N/A
0.246	N/A
0.2475	N/A
0.249	N/A
0.2505	N/A
0.252	N/A
0.2535	N/A
0.255	N/A
0.2565	N/A
0.258	N/A
0.2595	N/A
0.261	N/A
0.2625	N/A
0.264	N/A
0.2655	N/A
0.267	N/A
0.2685	N/A
0.27	N/A
0.2715	N/A
0.273	N/A
0.2745	N/A
0.276	N/A
0.2775	N/A
0.279	N/A
0.2805	N/A
0.282	N/A
0.2835	N/A
0.285	N/A
0.2865	N/A
0.288	N/A
0.2895	N/A
0.291	N/A
0.2925	N/A
0.294	N/A
0.2955	N/A
0.297	N/A
0.2985	N/A
0.3	N/A
0.3015	N/A
0.303	N/A
0.3045	N/A
0.306	N/A
0.3075	N/A
0.309	N/A
0.3105	N/A
0.312	N/A
0.3135	N/A
0.315	N/A
0.3165	N/A
0.318	N/A
0.3195	N/A
0.321	N/A
0.3225	N/A
0.324	N/A
0.3255	N/A
0.327	N/A
0.3285	N/A
0.33	N/A
0.3315	N/A
0.333	N/A
0.3345	N/A
0.336	N/A
0.3375	N/A
0.339	N/A
0.3405	N/A
0.342	N/A
0.3435	N/A
0.345	N/A
0.3465	N/A
0.348	N/A
0.3495	N/A
0.351	N/A
0.3525	N/A
0.354	N/A
0.3555	N/A
0.357	N/A
0.3585	N/A
0.36	N/A
0.3615	N/A
0.363	N/A
0.3645	N/A
0.366	N/A
0.3675	N/A
0.369	N/A
0.3705	N/A
0.372	N/A
0.3735	N/A
0.375	N/A
0.3765	N/A
0.378	N/A
0.3795	N/A
0.381	N/A
0.3825	N/A
0.384	N/A
0.3855	N/A
0.387	N/A
0.3885	N/A
0.39	N/A
0.3915	N/A
0.393	N/A
0.3945	N/A
0.396	N/A
0.3975	N/A
0.399	N/A
0.4005	N/A
0.402	N/A
0.4035	N/A
0.405	N/A
0.4065	N/A
0.408	N/A
0.4095	N/A
0.411	N/A
0.4125	N/A
0.414	N/A
0.4155	N/A
0.417	N/A
0.4185	N/A
0.42	N/A
0.4215	N/A
0.423	N/A
0.4245	N/A
0.426	N/A
0.4275	N/A
0.429	N/A
0.4305	N/A
0.432	N/A
0.4335	N/A
0.435	N/A
0.4365	N/A
0.438	N/A
0.4395	N/A
0.441	N/A
0.4425	N/A
0.444	N/A
0.4455	N/A
0.447	N/A
0.4485	N/A
0.45	N/A
0.4515	N/A
0.453	N/A
0.4545	N/A
0.456	N/A
0.4575	N/A
0.459	N/A
0.4605	N/A
0.462	N/A
0.4635	N/A
0.465	N/A
0.4665	N/A
0.468	N/A
0.4695	N/A
0.471	N/A
0.4725	N/A
0.474	N/A
0.4755	N/A
0.477	N/A
0.4785	N/A
0.48	N/A
0.4815	N/A
0.483	N/A
0.4845	N/A
0.486	N/A
0.4875	N/A
0.489	N/A
0.4905	N/A
0.492	N/A
0.4935	N/A
0.495	N/A
0.4965	N/A
0.498	N/A
0.4995	N/A
0.501	N/A
0.5025	N/A
0.504	N/A
0.5055	N/A
0.507	N/A
0.5085	N/A
0.51	N/A
0.5115	N/A
0.513	N/A
0.5145	N/A
0.516	N/A
0.5175	N/A
0.519	N/A
0.5205	N/A
0.522	N/A
0.5235	N/A
0.525	N/A
0.5265	N/A
0.528	N/A
0.5295	N/A
0.531	N/A
0.5325	N/A
0.534	N/A
0.5355	N/A
0.537	N/A
0.5385	N/A
0.54	N/A
0.5415	N/A
0.543	N/A
0.5445	N/A
0.546	N/A
0.5475	N/A
0.549	N/A
0.5505	N/A
0.552	N/A
0.5535	N/A
0.555	N/A
0.5565	N/A
0.558	N/A
0.5595	N/A
0.561	N/A
0.5625	N/A
0.564	N/A
0.5655	N/A
0.567	N/A
0.5685	N/A
0.57	N/A
0.5715	N/A
0.573	N/A
0.5745	N/A
0.576	N/A
0.5775	N/A
0.579	N/A
0.5805	N/A
0.582	N/A
0.5835	N/A
0.585	N/A
0.5865	N/A
0.588	N/A
0.5895	N/A
0.591	N/A
0.5925	N/A
0.594	N/A
0.5955	N/A
0.597	N/A
0.5985	N/A
0.6	N/A
0.6015	N/A
0.603	N/A
0.6045	N/A
0.606	N/A
0.6075	N/A
0.609	N/A
0.6105	N/A
0.612	N/A
0.6135	N/A
0.615	0.440344
0.6165	N/A
0.618	N/A
0.6195	N/A
0.621	N/A
0.6225	N/A
0.624	N/A
0.6255	N/A
0.627	N/A
0.6285	N/A
0.63	N/A
0.6315	N/A
0.633	N/A
0.6345	N/A
0.636	N/A
0.6375	N/A
0.639	N/A
0.6405	N/A
0.642	N/A
0.6435	N/A
0.645	N/A
0.6465	N/A
0.648	N/A
0.6495	N/A
0.651	N/A
0.6525	N/A
0.654	0.443775
0.6555	N/A
0.657	N/A
0.6585	N/A
0.66	0.418195
0.6615	0.424573
0.663	N/A
0.6645	0.359832
0.666	0.328287
0.6675	0.361471
0.669	0.364685
0.6705	0.371778
0.672	N/A
0.6735	N/A
0.675	0.388102
0.6765	0.421352
0.678	0.414957
0.6795	N/A
0.681	N/A
0.6825	N/A
0.684	N/A
0.6855	N/A
0.687	N/A
0.6885	N/A
0.69	N/A
0.6915	N/A
0.693	N/A
0.6945	N/A
0.696	N/A
0.6975	N/A
0.699	N/A
0.7005	N/A
0.702	N/A
0.7035	N/A
0.705	N/A
0.7065	N/A
0.708	N/A
0.7095	N/A
0.711	N/A
0.7125	N/A
0.714	N/A
0.7155	N/A
0.717	0.495498
0.7185	N/A
0.72	N/A
0.7215	N/A
0.723	N/A
0.7245	N/A
0.726	N/A
0.7275	N/A
0.729	N/A
0.7305	N/A
0.732	N/A
0.7335	N/A
0.735	N/A
0.7365	N/A
0.738	N/A
0.7395	N/A
0.741	N/A
0.7425	N/A
0.744	N/A
0.7455	N/A
0.747	N/A
0.7485	N/A
0.75	N/A
0.7515	N/A
0.753	N/A
0.7545	N/A
0.756	N/A
0.7575	N/A
0.759	N/A
0.7605	N/A
0.762	N/A
0.7635	N/A
0.765	N/A
0.7665	N/A
0.768	N/A
0.7695	N/A
0.771	N/A
0.7725	N/A
0.774	N/A
0.7755	N/A
0.777	N/A
0.7785	N/A
0.78	N/A
0.7815	N/A
0.783	N/A
0.7845	N/A
0.786	N/A
0.7875	N/A
0.789	N/A
0.7905	N/A
0.792	N/A
0.7935	N/A
0.795	N/A
0.7965	N/A
0.798	N/A
0.7995	N/A
0.801	N/A
0.8025	N/A
0.804	N/A
0.8055	N/A
0.807	N/A
0.8085	N/A
0.81	N/A
0.8115	N/A
0.813	N/A
0.8145	N/A
0.816	N/A
0.8175	N/A
0.819	N/A
0.8205	N/A
0.822	N/A
0.8235	N/A
0.825	N/A
0.8265	N/A
0.828	N/A
0.8295	N/A
0.831	N/A
0.8325	N/A
0.834	N/A
0.8355	N/A
0.837	N/A
0.8385	N/A
0.84	N/A
0.8415	N/A
0.843	N/A
0.8445	N/A
0.846	N/A
0.8475	N/A
0.849	N/A
0.8505	N/A
0.852	N/A
0.8535	N/A
0.855	N/A
0.8565	N/A
0.858	N/A
0.8595	N/A
0.861	N/A
0.8625	N/A
0.864	N/A
0.8655	N/A
0.867	N/A
0.8685	N/A
0.87	N/A
0.8715	N/A
0.873	N/A
0.8745	N/A
0.876	N/A
0.8775	N/A
0.879	N/A
0.8805	N/A
0.882	N/A
0.8835	N/A
0.885	N/A
0.8865	N/A
0.888	N/A
0.8895	N/A
0.891	N/A
0.8925	N/A
0.894	N/A
0.8955	N/A
0.897	N/A
0.8985	N/A
0.9	N/A
0.9015	N/A
0.903	N/A
0.9045	N/A
0.906	N/A
0.9075	N/A
0.909	N/A
0.9105	N/A
0.912	N/A
0.9135	N/A
0.915	N/A
0.9165	N/A
0.918	N/A
0.9195	N/A
0.921	N/A
0.9225	N/A
0.924	N/A
0.9255	N/A
0.927	N/A
0.9285	N/A
0.93	N/A
0.9315	N/A
0.933	N/A
0.9345	N/A
0.936	N/A
0.9375	N/A
0.939	N/A
0.9405	N/A
0.942	N/A
0.9435	N/A
0.945	N/A
0.9465	N/A
0.948	N/A
0.9495	N/A
0.951	N/A
0.9525	N/A
0.954	N/A
0.9555	N/A
0.957	N/A
0.9585	N/A
0.96	N/A
0.9615	N/A
0.963	N/A
0.9645	N/A
0.966	N/A
0.9675	N/A
0.969	N/A
0.9705	N/A
0.972	N/A
0.9735	N/A
0.975	N/A
0.9765	N/A
0.978	N/A
0.9795	N/A
0.981	N/A
0.9825	N/A
0.984	N/A
0.9855	N/A
0.987	N/A
0.9885	N/A
0.99	N/A
0.9915	N/A
0.993	N/A
0.9945	N/A
0.996	N/A
0.9975	N/A
0.999	N/A
1.0005	N/A
1.002	N/A
1.0035	N/A
1.005	N/A
1.0065	N/A
1.008	N/A
1.0095	N/A
1.011	N/A
1.0125	N/A
1.014	N/A
1.0155	N/A
1.017	N/A
1.0185	N/A
1.02	N/A
1.0215	N/A
1.023	N/A
1.0245	N/A
1.026	N/A
1.0275	N/A
1.029	N/A
1.0305	N/A
1.032	N/A
1.0335	N/A
1.035	N/A
1.0365	N/A
1.038	N/A
1.0395	N/A
1.041	N/A
1.0425	N/A
1.044	N/A
1.0455	N/A
1.047	N/A
1.0485	N/A
1.05	N/A
1.0515	N/A
1.053	0.0688751
1.0545	0.0725346
1.056	0.0754108
1.0575	0.0420559
1.059	0.0605937
1.0605	0.0750413
1.062	0.0751391
1.0635	0.0838153
1.065	0.0637886
1.0665	0.0639309
1.068	0.0530018
1.0695	0.0671403
1.071	0.0736361
1.0725	0.0827106
1.074	0.0644211
1.0755	0.055144
1.077	0.0597696
1.0785	0.0547139
1.08	0.0592046
1.0815	0.0510186
1.083	0.0622364
1.0845	N/A
1.086	N/A
1.0875	0.0666057
1.089	0.059315
1.0905	0.0543419
1.092	0.0578041
1.0935	0.056418
1.095	0.0548349
1.0965	0.0649023
1.098	0.0646598
1.0995	0.0565974
1.101	0.0627583
1.1025	0.0687933
1.104	0.0669456
1.1055	0.0934369
1.107	0.0783684
1.1085	0.0587713
1.11	0.0468454
1.1115	0.0657778
1.113	0.0532784
1.1145	0.0554426
1.116	0.0653312
1.1175	0.0663925
1.119	0.0636169
1.1205	0.0512471
1.122	0.0410017
1.1235	0.0469386
1.125	0.0548709
1.1265	0.0575364
1.128	0.052986
1.1295	0.048614
1.131	0.0582427
1.1325	0.0598541
1.134	0.0606286
1.1355	0.0551565
1.137	0.0599128
1.1385	0.0498005
1.14	0.060723
1.1415	0.0651011
1.143	0.054312
1.1445	0.0485912
1.146	0.0539564
1.1475	0.0533988
1.149	0.051055
1.1505	0.0441553
1.152	0.0644719
1.1535	N/A
1.155	N/A
1.1565	N/A
1.158	N/A
1.1595	N/A
1.161	N/A
1.1625	N/A
1.164	N/A
1.1655	N/A
1.167	N/A
1.1685	N/A
1.17	N/A
1.1715	N/A
1.173	N/A
1.1745	N/A
1.176	N/A
1.1775	N/A
1.179	0.047135
1.1805	0.0538723
1.182	0.046022
1.1835	0.0406855
1.185	0.0308169
1.1865	0.0410637
1.188	0.0428433
1.1895	0.0408422
1.191	0.0319266
1.1925	0.0310333
1.194	0.0433092
1.1955	0.0452696
1.197	0.0427109
1.1985	0.038716
1.2	0.0428926
1.2015	0.0345079
1.203	0.0394816
1.2045	0.0429982
1.206	0.0460016
1.2075	0.0482151
1.209	0.0403573
1.2105	N/A
1.212	N/A
1.2135	N/A
1.215	N/A
1.2165	N/A
1.218	N/A
1.2195	N/A
1.221	N/A
1.2225	N/A
1.224	N/A
1.2255	N/A
1.227	N/A
1.2285	N/A
1.23	N/A
1.2315	0.0506577
1.233	0.0407962
1.2345	0.0403303
1.236	0.0345031
1.2375	0.039877
1.239	0.0439106
1.2405	0.0384054
1.242	N/A
1.2435	0.0365803
1.245	0.0310483
1.2465	0.0354863
1.248	0.0311359
1.2495	N/A
1.251	N/A
1.2525	0.0384071
1.254	0.0334099
1.2555	0.0252472
1.257	0.0336466
1.2585	0.0330608
1.26	0.0261571
1.2615	0.0246702
1.263	0.0321954
1.2645	0.0393333
1.266	0.0299178
1.2675	0.0375078
1.269	0.0299885
1.2705	0.0306021
1.272	0.0271337
1.2735	0.0274867
1.275	0.0319696
1.2765	0.02774
1.278	0.0283676
1.2795	0.0312453
1.281	0.0356629
1.2825	0.0345053
1.284	0.0365833
1.2855	0.0366407
1.287	0.0358019
1.2885	0.030847
1.29	0.0326127
1.2915	0.0409858
1.293	0.0434108
1.2945	0.0337705
1.296	0.0271461
1.2975	0.0263156
1.299	0.022065
1.3005	0.0276642
1.302	0.0275828
1.3035	0.0256415
1.305	0.0258037
1.3065	0.029225
1.308	0.0301887
1.3095	0.0347158
1.311	0.0342333
1.3125	0.0317633
1.314	0.0321585
1.3155	0.0260301
1.317	0.0309506
1.3185	0.0280938
1.32	0.0290178
1.3215	0.0267555
1.323	0.026933
1.3245	0.0238594
1.326	0.0285112
1.3275	0.0325659
1.329	0.0323669
1.3305	0.0269293
1.332	0.0242329
1.3335	0.0276304
1.335	0.0269669
1.3365	0.0224234
1.338	0.0246649
1.3395	0.0280612
1.341	0.0328546
1.3425	0.0317231
1.344	0.0241579
1.3455	0.0302123
1.347	0.0299737
1.3485	0.0283885
1.35	0.0261055
1.3515	0.029539
1.353	0.0279056
1.3545	0.0261498
1.356	0.0280219
1.3575	0.0251999
1.359	0.0322404
1.3605	0.0291251
1.362	0.0260738
1.3635	0.0237079
1.365	0.0274854
1.3665	0.0269436
1.368	0.0295352
1.3695	0.0275895
1.371	0.0243015
1.3725	0.0228898
1.374	0.033732
1.3755	0.0253917
1.377	0.0240255
1.3785	0.0217214
1.38	0.0221017
1.3815	0.0314777
1.383	0.0305578
1.3845	0.0186486
1.386	0.027714
1.3875	0.0245604
1.389	0.0286493
1.3905	0.0260927
1.392	0.0241066
1.3935	0.0338235
1.395	0.029823
1.3965	0.0335343
1.398	0.0277456
1.3995	0.0237837
1.401	0.0247388
1.4025	0.0252851
1.404	0.0301431
1.4055	0.0268647
1.407	0.0222189
1.4085	0.0256285
1.41	0.0263842
1.4115	0.0189284
1.413	0.0168948
1.4145	0.0220225
1.416	0.022133
1.4175	0.0194157
1.419	0.0233729
1.4205	0.0205494
1.422	0.0205795
1.4235	0.0160703
1.425	0.015381
1.4265	0.0204338
1.428	0.0235181
1.4295	0.0225544
1.431	0.0237179
1.4325	0.0231201
1.434	0.0180288
1.4355	0.0178146
1.437	0.0165708
1.4385	0.023477
1.44	0.0226068
1.4415	0.0217476
1.443	0.0205509
1.4445	0.0201384
1.446	0.0253078
1.4475	0.0189378
1.449	0.0193303
1.4505	0.0226749
1.452	0.0176562
1.4535	0.0158064
1.455	0.0217858
1.4565	0.0188172
1.458	0.0238432
1.4595	0.0210133
1.461	0.0196258
1.4625	0.0180868
1.464	0.0185788
1.4655	0.017532
1.467	0.0194362
1.4685	0.0182924
1.47	0.0124968
1.4715	0.0143273
1.473	0.0185614
1.4745	0.0207119
1.476	0.0215606
1.4775	0.0209043
1.479	0.0138445
1.4805	0.0170763
1.482	0.0158391
1.4835	0.0141193
1.485	0.0170082
1.4865	0.0166265
1.488	0.018481
1.4895	0.0160734
1.491	0.0177191
1.4925	0.019769
1.494	0.0178403
1.4955	0.0176892
1.497	0.0172641
1.4985	0.012335
1.5	0.0012294
