# Supplementary material for: Siamese foundation models for crystal structure prediction
Source: Nat Commun. 2026 May 6;17:6103. doi: 10.1038/s41467-026-72362-3 (PMC13358074; doi:10.1038/s41467-026-72362-3)
Supplement: Supplementary file 3 — Source Data [file 41467_2026_72362_MOESM3_ESM.zip › Source Data/Suppl_Figure_S1.xlsx]

## Sheet: Sheet1
Threshold=0.0
Metric	Run 1	Run 2	Run 3
MP-20 Match Rate (%)	66.02	65.43	65.88
MP-20 RMSE	0.0381	0.0383	0.0398
MPTS-52 Match Rate (%)	31.79	32.58	31.86
MPTS-52 RMSE	0.0717	0.0672	0.0706
Threshold=0.3
Metric	Run 1	Run 2	Run 3
MP-20 Match Rate (%)	65.75	65.95	65.81
MP-20 RMSE	0.0402	0.0392	0.0413
MPTS-52 Match Rate (%)	32.22	32.59	32.63
MPTS-52 RMSE	0.0726	0.0738	0.0708
Threshold=0.5
Metric	Run 1	Run 2	Run 3
MP-20 Match Rate (%)	66.07	65.67	66.19
MP-20 RMSE	0.0408	0.0384	0.0413
MPTS-52 Match Rate (%)	32.55	32.5	32.74
MPTS-52 RMSE	0.0703	0.0706	0.0676
Threshold=0.7
Metric	Run 1	Run 2	Run 3
MP-20 Match Rate (%)	65.91	65.5	66.25
MP-20 RMSE	0.0402	0.0398	0.0418
MPTS-52 Match Rate (%)	32.86	32.58	32.44
MPTS-52 RMSE	0.0705	0.0717	0.0727
Threshold=1.0
Metric	Run 1	Run 2	Run 3
MP-20 Match Rate (%)	65.86	66.44	66.4
MP-20 RMSE	0.0399	0.0399	0.0394
MPTS-52 Match Rate (%)	32.7	32.34	32.99
MPTS-52 RMSE	0.0753	0.0728	0.071
