# Supplementary material for: Siamese foundation models for crystal structure prediction
Source: Nat Commun. 2026 May 6;17:6103. doi: 10.1038/s41467-026-72362-3 (PMC13358074; doi:10.1038/s41467-026-72362-3)
Supplement: Supplementary file 3 — Source Data [file 41467_2026_72362_MOESM3_ESM.zip › Source Data/Figure_2.xlsx]

## Sheet: Fig 2c
Bin Center	Values
0.05	246521
0.15	125832
0.25	104632
0.35	89628
0.45	76431
0.55	62251
0.65	50068
0.75	39192
0.85	29811
0.95	23394

## Sheet: Fig 2d
Bin Center	Values
0	779538
500	138046
1000	1451
1500	153
2000	32
2500	14
3000	9
3500	2
4000	6
4500	1
5000	2
5500	1
6000	0
6500	0
7000	2
7500	0
8000	0
8500	0
9000	1

## Sheet: Fig 2e
Bin Center	Values
3	376357
6	102579
9	246303
12	95150
15	56431
18	18822
21	7874
24	6111
27	7135
30	2496
