# Supplementary material for: Siamese foundation models for crystal structure prediction
Source: Nat Commun. 2026 May 6;17:6103. doi: 10.1038/s41467-026-72362-3 (PMC13358074; doi:10.1038/s41467-026-72362-3)
Supplement: Supplementary file 3 — Source Data [file 41467_2026_72362_MOESM3_ESM.zip › Source Data/Figure_3.xlsx]

## Sheet: Fig 3a
	MP-20		MPTS-52
	MR	RMSE	MR	RMSE
DAO-G (Stage I, Stable)	65.63 ± 0.07	0.0434 ± 0.0003	31.17 ± 0.11	0.0790 ± 0.0015
DAO-G (Stage I)	65.60 ± 0.22	0.0411 ± 0.0005	32.52 ± 0.18	0.0731 ± 0.0008
DAO-G (Stage I+II)	65.97 ± 0.22	0.0401 ± 0.0013	32.59 ± 0.10	0.0695 ± 0.0013

## Sheet: Fig 3d
Energy Bins	Average Energy Reduction
[0.08, 0.16)	0.0105589
[0.16, 0.24)	0.0141808
[0.24, 0.32)	0.0175521
[0.32, 0.40)	0.0203622
[0.40, 0.48)	0.0247429
[0.48, 0.50)	0.0296503
