# Supplementary material for: Siamese foundation models for crystal structure prediction
Source: Nat Commun. 2026 May 6;17:6103. doi: 10.1038/s41467-026-72362-3 (PMC13358074; doi:10.1038/s41467-026-72362-3)
Supplement: Supplementary file 3 — Source Data [file 41467_2026_72362_MOESM3_ESM.zip › Source Data/Cr6Os2.cif]

# generated using pymatgen
data_Cr3Os
_symmetry_space_group_name_H-M   'P 1'
_cell_length_a   4.68000000
_cell_length_b   4.68000000
_cell_length_c   4.68000000
_cell_angle_alpha   90.00000000
_cell_angle_beta   90.00000000
_cell_angle_gamma   90.00000000
_symmetry_Int_Tables_number   1
_chemical_formula_structural   Cr3Os
_chemical_formula_sum   'Cr6 Os2'
_cell_volume   102.50323200
_cell_formula_units_Z   2
loop_
 _symmetry_equiv_pos_site_id
 _symmetry_equiv_pos_as_xyz
  1  'x, y, z'
loop_
 _atom_site_type_symbol
 _atom_site_label
 _atom_site_symmetry_multiplicity
 _atom_site_fract_x
 _atom_site_fract_y
 _atom_site_fract_z
 _atom_site_occupancy
  Os  Os0  1  0.50000000  0.50000000  0.50000000  1
  Os  Os1  1  0.00000000  0.00000000  0.00000000  1
  Cr  Cr2  1  0.25000000  0.00000000  0.50000000  1
  Cr  Cr3  1  0.50000000  0.25000000  0.00000000  1
  Cr  Cr4  1  0.50000000  0.75000000  0.00000000  1
  Cr  Cr5  1  0.75000000  0.00000000  0.50000000  1
  Cr  Cr6  1  0.00000000  0.50000000  0.75000000  1
  Cr  Cr7  1  0.00000000  0.50000000  0.25000000  1
